# Supplementary material for: Pantothenate kinase 2 interacts with PINK1 to regulate mitochondrial quality control via acetyl-CoA metabolism
Source: Nat Commun. 2022 May 3;13:2412. doi: 10.1038/s41467-022-30178-x (PMC9065001; doi:10.1038/s41467-022-30178-x)
Supplement: Supplementary file 4 — Source Data [file 41467_2022_30178_MOESM4_ESM.xlsx]

## Sheet: Figure1
Fig.1c	DA neuron number in PPL1 cluster												one way anova followed by Dunnett's multiple comparisons test 95% CI
genotype	DA neuron number in each PPL1 cluster												p-values	summary
w-	13	12	11	12	13	11	12	12	13	10
PINK1B9	10	10	8	8	9	9	9	8	8	10	8	9	<0.0001	****
FblL OE	11	11	12	12	12	13	12	11	13	11			0.9967	ns
Fbl RNAi1	9	10	10	9	9	9	10	10	8	11	9		<0.0001	****
Fbl RNAi2	9	9	9	10	9	9	10	11	8	8	9	8	<0.0001	****
Fig.1d	ATP level			one way anova followed by Dunnett's multiple comparisons test 95% CI
genotype				p-values	summary
EGFP	100.9	98.9	100.2
PINK1 RNAi	63.1	59.8	61.8	<0.0001	****
FblL OE	86.4	83	86.8	<0.0001	****
Fbl RNAi1	86.6	84.1	84.6	<0.0001	****
Fbl RNAi2	72.2	70.9	69.4	<0.0001	****
Fig.1e	complex I dependent respiration (mV/s.mg protein)			one way anova followed by Dunnett's multiple comparisons test 95% CI
genotype				p-values	summary
EGFP	0.190933	0.18502	0.2036
PINK1 RNAi	0.138811	0.134512	0.14802	0.0009	***
FblL OE	0.194335	0.188316	0.207227	0.9882	ns
Fbl RNAi1	0.107533	0.12432	0.14408	0.0001	***
Fbl RNAi2	0.1024	0.12052	0.1233	<0.0001	****
Fig.1f	complex II dependent respiration (mV/s.mg protein)			one way anova followed by Dunnett's multiple comparisons test 95% CI
genotype				p-values	summary
EGFP	0.728243	0.762321	0.837436
PINK1 RNAi	0.444472	0.46527	0.511116	<0.0001	****
FblL OE	0.702527	0.735402	0.807865	0.8574	ns
Fbl RNAi1	0.635726	0.607014	0.574532	0.0027	**
Fbl RNAi2	0.468674	0.40719	0.395734	<0.0001	****
Fig.1g	complex III dependent respiration (mV/s.mg protein)			one way anova followed by Dunnett's multiple comparisons test 95% CI
genotype				p-values	summary
EGFP	0.2256	0.18962	0.19634
PINK1 RNAi	0.166005	0.13953	0.144475	0.0032	**
FblL OE	0.223535	0.187885	0.194543	0.9993	ns
Fbl RNAi1	0.1614	0.1577	0.16098	0.0121	*
Fbl RNAi2	0.1615	0.1425	0.15244	0.0042	**
Fig.1h	complex I activity(%)			one way anova followed by Dunnett's multiple comparisons test 95% CI
genotype				p-values	summary
EGFP	87.4	104	108.5
PINK1 RNAi	65	77.4	80.7	0.0105	*
FblL OE	96.3	102.7	107.2	0.9925	ns
Fbl RNAi1	87.4	99.5	99.5	0.8988	ns
Fbl RNAi2	84.4	99.5	95	0.6845	ns

## Sheet: Figure2
Fig.2a	abnormal wing posture (%)										one way anova followed by Dunnett's multiple comparisons test 95% CI
genotype: MHC-gal4>PINK1 RNAi											p-values	summary
EGFP	60	80	70	60	70	80	60	60	70	62.5
FblL OE	22.2	10	0	30	20	30	0	0	0	20	<0.0001	****
Fbl S1 OE	83.3	83.3	83.3	59.5	71.4	71.4	47.6	59.5	83.3		0.9699	ns
Fbl S2 OE	40.1	36.1	36.1	72.3	48.2	75.3	40.1	84.3			0.283	ns
Fbl RNAi1	94.7	109.5	121.7	67.6	81.1	73	85.2	60.8	94.7	85.2	0.0262	*
Fbl RNAi2	85.2	97.4	108.2	97.4	60.8	109.5	91.3	54.1	97.4	73	0.0254	*
Fig.2b	ATP level (%)			one way anova followed by Dunnett's multiple comparisons test 95% CI
genotype				p-values	summary
MHC-Gal4>EGFP	99	99.3	100.2
MHC-gal4>PINK1 RNAi; EGFP	52.9	53.1	53.6	<0.0001	****	compared with MHC-Gal4>EGFP
MHC-gal4>PINK1 RNAi; FblL OE	67.5	66.9	66.1	<0.0001	****	compared with MHC-gal4>PINK1 RNAi; EGFP
MHC-gal4>PINK1 RNAi; Fbl RNAi1	37.1	37.1	37.3	<0.0001	****	compared with MHC-gal4>PINK1 RNAi; EGFP
MHC-gal4>PINK1 RNAi; Fbl RNAi2	44.5	44.6	44.8	<0.0001	****	compared with MHC-gal4>PINK1 RNAi; EGFP
Fig.2g	DA neuron number in PPL1 cluster					one way anova followed by Šídák's multiple comparisons test 95% CI
genotype						p-values	summary
w-/Y	12	13	11
PINK1-;Y TH-gal4>mitoGFP; w-	9	10	9	11	9	0.0051	**	compared with w-/Y
PINK1-;Y TH-gal4>mitoGFP; fbl-L OE	13	12	11	11		0.0062	**	compared with PINK1-;Y TH-gal4>mitoGFP; w-
PINK1-;Y TH-gal4>mitoGFP; fbl RNAi1	7	8	7			0.0079	**	compared with PINK1-;Y TH-gal4>mitoGFP; w-
PINK1-;Y TH-gal4>mitoGFP; fbl RNAi2	7	7	7	8		0.003	**	compared with PINK1-;Y TH-gal4>mitoGFP; w-
Fig.2h	CoA level(%)							two tailed t-test 95% CI
genotype								p-values	summary
Da-Gal4>EGFP	102.15	105.06	96.8997	95.8614		Da-Gal4>EGFP vs. Da-Gal4>PINK1 RNAi;EGFP		<0.0001	***
Da-Gal4>PINK1 RNAi;EGFP	58.6283	56.4639	55.6303	54.3434		Da-Gal4>EGFP vs. Da-Gal4>fbl-L OE		>0.9999	ns
Da-Gal4>fbl-L OE	104.6	107.6	97.2	90.6		Da-Gal4>PINK1 RNAi;EGFP vs. Da-Gal4>PINK1 RNAi;fbl-L OE		0.0004	***
Da-Gal4>PINK1 RNAi;fbl-L OE	69.7	70.6	67.4	76.4
Fig.2i	Acetyl-COA level(%)							two tailed t-test 95% CI
genotype								p-values	summary
Da-Gal4>EGFP	107.7	95.6	96.8		Da-Gal4>EGFP vs. Da-Gal4>PINK1 RNAi;EGFP			0.0038	**
Da-Gal4>PINK1 RNAi;EGFP	71.9	77.7	74.5		Da-Gal4>EGFP vs. Da-Gal4>fbl-L OE			0.099	ns
Da-Gal4>fbl-L OE	81.2	95.9	85.7		Da-Gal4>PINK1 RNAi;EGFP vs. Da-Gal4>PINK1 RNAi;fbl-L OE			0.0116	*
Da-Gal4>PINK1 RNAi;fbl-L OE	86.8	84.3	92.7
Fig.2j	CoA level(%)			two tailed t-test 95% CI
genotype:DA-gal4>PINK1 RNAi				p-values	summary
GFP	122.742	88.9785	88.2797
fbl RNAi	68.5968	64.7813	62.3319	0.0392	*
Fig.2k	Acetyl-CoA level(%)			two tailed t-test 95% CI
genotype:DA-gal4>PINK1 RNAi				p-values	summary
GFP	101.53	99.3098	99.1606
fbl RNAi	77.4816	88.774	92.9448	0.0439	*

## Sheet: Figure3
Fig.3a	abnormal wing posture (%)										two tailed t-test 95% CI
genotype:MHC-Gal4> PINK1 RNAi											p-values	summary
NF	70	30	70	40	70	70	70	70	50	60
D-pan	0	20	0	10	0	11.1	0	10	10	0	<0.0001	****
NF: normal food
D-pan: D-pantethine
Fig.3b	ATP level (%)						one way anova followed by Šídák's multiple comparisons test 95% CI
genotype and treatment							p-values	summary
MHC-Gal4>EGFP + NF	101.2	99.3	99.4		MHC-Gal4>EGFP + NF vs. MHC-Gal4>PINK1 RNAi + NF		<0.0001	****
MHC-Gal4>PINK1 RNAi + NF	47.5	47.9	48		MHC-Gal4>EGFP + NF vs. MHC-Gal4>EGFP +D-Pan		<0.0001	****
MHC-Gal4>EGFP +D-Pan	68.3	70.1	73.8		MHC-Gal4>PINK1 RNAi + NF vs. MHC-Gal4>PINK1 RNAi + D-Pan		<0.0001	****
MHC-Gal4>PINK1 RNAi + D-Pan	69.6	69.1	67.8
NF: normal food
D-pan: D-pantethine
Fig.3g	DA neuron number in PPL1 cluster														two tailed t-test 95% CI
genotype and treatment															p-values	summary
w-/Y + NF	13	12	12	13	12	12	13	11	13	12			w-/Y + NF vs. PINK1-/ Y+ NF		<0.0001	****
PINK1-/ Y+ NF	10	10	9	9	8	9	9	10	11	8	9		w-/Y + NF vs. w-/Y +D-Pan		0.9333	ns
w-/Y +D-Pan	13	12	13	13	13	13	12	12	11	12	11		PINK1-/ Y+ NF vs. PINK1-/ Y+ D-Pan		<0.0001	**
PINK1-/ Y+ D-Pan	12	12	13	12	12	12	13	11	13	13
NF: normal food
D-pan: D-pantethine
Fig.3h	CoA level (%)							two tailed t-test 95% CI
genotype and treatment								p-values	summary
w-/Y + NF	103.9	105.8	96	94.2		w-/Y + NF vs. PINK1-/ Y+ NF		<0.0001	****
PINK1-/ Y+ NF	50.9	49.5	47.1	46.7		w-/Y + NF vs. w-/Y +D-Pan		0.6785	ns
w-/Y +D-Pan	109	106.1	98.7	93.9		PINK1-/ Y+ NF vs. PINK1-/ Y+ D-Pan		0.0008	***
PINK1-/ Y+ D-Pan	74.3	77	91.5	70
NF: normal food
D-pan: D-pantethine
Fig.3i	Acetyl-CoA level (%)						two tailed t-test 95% CI
genotype and treatment							p-values	summary
w-/Y + NF	107.3	94.5	98.2			w-/Y + NF vs. PINK1-/ Y+ NF	0.0001	***
PINK1-/ Y+ NF	44.2	45.1	43.8			w-/Y + NF vs. w-/Y +D-Pan	0.0865	ns
w-/Y +D-Pan	73.6	88.2	92.1			PINK1-/ Y+ NF vs. PINK1-/ Y+ D-Pan	0.0024	**
PINK1-/ Y+ D-Pan	56.4	63.8	58.5
NF: normal food
D-pan: D-pantethine

## Sheet: Figure4
Fig.4a	abnormal wing posture (%)						two tailed t-test 95% CI
genotype:Da-Gal4> parkin 1/Δ21							p-values	summary
GFP	70	60	78	30	70	71
fbl-L OE	80	100	89	80	80	57	0.0787	ns
Fig.4b	abnormal wing posture (%)								two tailed t-test 95% CI
genotype:Da-Gal4> parkin 1/Δ21									p-values	summary
NF	60	50	70	71	44.4	50	60	67
D-pan	100	50	70	80	40	78			0.2426	ns
NF: normal food
D-pan: D-pantethine
Fig.4g	ATP level (%)						two tailed t-test 95% CI
genotype							p-values	summary
Da-Gal4/+	101.3	98.2	100.4		Da-Gal4/+ vs. Da-Gal4/+; parkin1/Δ21		0.0001	***
Da-Gal4/+; parkin1/Δ21	43	46	43		Da-Gal4/+ vs. Da-Gal4/+; fbl-L OE		<0.0001	****
Da-Gal4/+; fbl-L OE	85.3	84.4	86.1		Da-Gal4/+; parkin1/Δ21 vs. Da-Gal4/+; parkin1/Δ21;fbl-L OE		0.7846	ns
Da-Gal4/+; parkin1/Δ21;fbl-L OE	43.9	44.7	44.3
Fig.4h	ATP level (%)						two tailed t-test 95% CI
genotype and treatment							p-values	summary
Da-Gal4/+; NF	101.3	98.2	100.4		Da-Gal4/+; NF vs. Da-Gal4/+; parkin1/Δ21 ; NF		<0.0001	****
Da-Gal4/+; parkin1/Δ21 ; NF	43	46	43		Da-Gal4/+; NF vs. Da-Gal4/+; D-pan		<0.0001	****
Da-Gal4/+; D-pan	68.3	70.1	73.8		Da-Gal4/+; parkin1/Δ21 ; NF vs. Da-Gal4/+; parkin1/Δ21;D-pan		0.0594	ns
Da-Gal4/+; parkin1/Δ21;D-pan	48.5	45.7	48.7
Fig.4i	CoA level (%)						two tailed t-test 95% CI
genotype							p-values	summary
Da-Gal4/+	102.9	95.5	101.6		Da-Gal4/+ vs. Da-Gal4/+; parkin1/Δ21		0.0026	**
Da-Gal4/+; parkin1/Δ21	120	116.8	123.5		Da-Gal4/+ vs. Da-Gal4/+; fbl-L OE		0.4604	ns
Da-Gal4/+; fbl-L OE	104.6	107.6	97.2		Da-Gal4/+; parkin1/Δ21 vs. Da-Gal4/+; parkin1/Δ21;fbl-L OE		0.1503	ns
Da-Gal4/+; parkin1/Δ21;fbl-L OE	123.2	124.9	123
Fig.4j	Acetyl-CoA level (%)						two tailed t-test 95% CI
genotype							p-values	summary
Da-Gal4/+	115	89	96		Da-Gal4/+ vs. Da-Gal4/+; parkin1/Δ21		0.0322	*
Da-Gal4/+; parkin1/Δ21	77	73	74		Da-Gal4/+ vs. Da-Gal4/+; fbl-L OE		0.2361	ns
Da-Gal4/+; fbl-L OE	81.2	95.9	85.7		Da-Gal4/+; parkin1/Δ21 vs. Da-Gal4/+; parkin1/Δ21;fbl-L OE			ns
Da-Gal4/+; parkin1/Δ21;fbl-L OE	79	78	72
Fig.4l	lifespan								Log-rank (Mantel-Cox) test
Days elapsed	Da-Gal4/w-	Da-Gal4/fbl RNAi	Da-Gal4/Parkin OE	Da-Gal4/fbl RNAi+dParkin OE					p-values	summary
0	90	90	90	90				Da-Gal4/w- vs Da-Gal4/fbl RNAi	<0.0001	****
3	90	90		90				Da-Gal4/w- vs Da-Gal4/Parkin OE	0.6082	ns
6	89	80		76				Da-Gal4/w- vs Da-Gal4/fbl RNAi+parkin OE	<0.0001	****
9		70	90	68
12		59	89	55
15	88	48	88	45
18		43		33
21		40	87	25
24	87	18	86	16
27	86	3		6
30				2
33			85
36			84
39			83
42	85
45	84
48			82
51
54
57
60	83		81

## Sheet: Figure5
Fig.5a	Abnormal wing posture (%)					one way anova followed by Šídák's multiple comparisons test 95% CI
genotype: MHC-Gal4>PINK1 RNAi						p-values	summary
fbl-L OE; GFP	10	20	15	25	fbl-L OE; GFP vs. fbl-L OE; Ref2p RNAi1	0.0295	*
fbl-L OE; Ref2p RNAi1	40	65	30	30	fbl-L OE; GFP vs. fbl-L OE; ATG1 RNAi1	0.0295	*
fbl-L OE; ATG1 RNAi1	30	40	55	40	fbl-L OE; GFP vs. fbl-L OE; ATG1 RNAi/GD	0.0198	*
fbl-L OE; ATG1 RNAi/GD	40	25	45	60	fbl-L OE; GFP vs. fbl RNAi; GFP	<0.0001	****
fbl RNAi; GFP	85	70	60	75	fbl RNAi; GFP vs. fbl RNAi;Ref2p OE 5M	<0.0001	****
fbl RNAi;Ref2p OE 5M	0	5	15	25	fbl RNAi; GFP vs. fbl RNAi;Ref2p OE 7M	<0.0001	****
fbl RNAi;Ref2p OE 7M	0	10	10	5	fbl RNAi; GFP vs. fbl RNAi;ATG1 GS	<0.0001	****
fbl RNAi;ATG1 GS	0	0	10	5
Fig.5b	ATP level (%)											two tailed t-test 95% CI
genotype: MHC-Gal4> PINK1 RNAi; fbl-L OE												p-values	summary
GFP	97.1699	115.92	88.0026	97.0906	104.303	97.5134				GFP vs. ref(2)P RNAi1		<0.0001	****
ref(2)P RNAi1	29.2672	29.8321	27.8527	40.6495	49.2005	27.7548	33.3878	32.3627	41.9336	GFP vs. Atg1 RNAi1		<0.0001	****
Atg1 RNAi1	42.101	28.6803	31.5511	42.9982	29.5544	27.2255	27.9433	36.7829		GFP vs. Atg1 RNAi2		<0.0001	****
Atg1 RNAi2	20.4215	24.6634	18.6021	31.6762
genotype: MHC-Gal4> PINK1 RNAi; fbl RNAi												two tailed t-test 95% CI
GFP	79.2746	97.7391	128.456	94.5306								p-values	summary
ref(2)P 7M	189.529	182.607	222.104	252.063						GFP vs. ref(2)P 7M		0.0111	*
Atg1 OE	474.538	323.294	341.735	321.46	403.032	371.785	330.926			GFP vs. Atg1 OE		<0.0001	****
Fig.5e	mitolysosome numvers/243.36 um2															one way anova followed by Dunnett's multiple comparisons test 95% CI
genotype: MHC-Gal4> mitoQC; PINK1 RNAi																p-values	summary
w-	0	1	1	0	0	1	0	1	0	0	1	1	0	0	0
fbl-L OE	2	1	2	3	2	3	3	2	2	3	1	2	3	1	2	<0.0001	****
fbl RNAi	0	0	0	0	2	0	0	0	0	0	0	0	0	0	1	0.5768	ns
Fig.5f	Abnormal wing posture (%)					one way anova followed by Dunnett's multiple comparisons test 95% CI
genotype: PINK1-/Y; MHC-Gal4>						p-values	summary
con+NF	45	50	55	fbl-L OE+NF vs. con+NF		<0.0001	****
fbl-L OE+NF	15	25	20	fbl-L OE+NF vs. fbl-L OE+10uM CQ		0.9754	ns
fbl-L OE+10uM CQ	25	20	20	fbl-L OE+NF vs. fbl-L OE+20uM CQ		0.0763	ns
fbl-L OE+20uM CQ	25	30	35	fbl-L OE+NF vs. fbl-L OE+100uM CQ		<0.0001	****
fbl-L OE+100uM CQ	60	55	65
Fig.5h	cells with marker colocalization (%)															two tailed t-test 95% CI
mitoDsRed and LC3																p-values	summary
shCON	55.556	60	53.846	44.444	77.778	54.545	75	60	70						shCON vs. shCON; PANK2 OE	0.0087	**
shCON; PANK2 OE	100	66.667	88.889	80	63.636	83.333	100	57.143	66.667	88.889					shCON vs. shPINK1	<0.0001	****
shPINK1	28.571	11.111	0	0	0	16.667	0	11.111	14.286						shPINK1 vs. shPINK1; PANK2 OE	<0.0001	****
shPINK1; PANK2 OE	50	40	33.333	100	100	100	87.5	25	80	40	50	44.444	50	62.5
Fig.5j	cells with marker colocalization (%)													two tailed t-test 95% CI
mitoDsRed and LC3														p-values	summary
shCON+Vesicle	66.667	71.429	100	71.429	100	100	100	100	87.5				shCON+Vesicle vs. shCON+D-pan	0.2001	ns
shCON+D-pan	80	50	60	100	83.333	80	66.667	83.333	100	83.333	66.667	100	shCON+Vesicle vs. shPINK1+Vesicle	<0.0001	****
shPINK1+Vesicle	0	33.333	16.667	16.667	0	10	14.286						shPINK1+Vesicle vs. shPINK1+D-pan	0.0129	*
shPINK1+D-pan	50	0	50	57.143	40	62.5	20	100
Fig.5l	cells with marker colocalization (%)									two tailed t-test 95% CI
mitoDsRed and LC3										p-values	summary
shCON;siCON	37.5	100	80	83.333	71.429	100	60	75	shCON;siCON vs. shCON; siPANK2	<0.0001	****
shCON; siPANK2	50	20	8.3333	30	25	25	22.222	37.5	shCON;siCON vs. shPINK1;siCON	<0.0001	****
shPINK1;siCON	22.222	28.571	14.286	25	0	10	12.5	16.667	shPINK1;siCON vs. shPINK1; siPANK2	0.277	ns
shPINK1; siPANK2	14.286	0	20	0	16.667	0	20	16.667

## Sheet: Figure6
Fig.6e	abnormal wing posture (%)				two tailed t-test 95% CI
genotype: MHC-Gal4> PINK1 RNAi; fbl-L OE					p-values	summary
GFP	15	25	15	20
TIP60 RNAi	40	40	45	60	0.002	**
TIP60 RNAi	65	55	80	55	0.0004	***
HDAC6-D3	45	50	60	50	0.0002	***
Fig.6f	ATP level (%)				two tailed t-test 95% CI
genotype: MHC-Gal4> PINK1 RNAi; fbl-L OE					p-values	summary
GFP	96.5033	106.913	96.5838
Tip60 RNAi2	58.2052	63.752	61.3777		0.0005	***
HDAC6 OE	50.9681	52.7656	54.4156	57.2796	<0.0001	****

## Sheet: Figure7
Fig.7b	standardized protein level (%) Fbl/Tubulin				one way anova followed by Dunnett's multiple comparisons test 95% CI
genotype: MHC-gal4>					p-values	summary
w-	92.7417	107.258	100	PINK-/Y;GFP vs. w-	0.0047	**
PINK-/Y;GFP	56.8871	51.9662	54.4267	PINK-/Y;GFP vs. PINK-/Y;fbl-L OE	0.0001	***
PINK-/Y;fbl-L OE	159.885	106.577	123.231	PINK-/Y;GFP vs. PINK-/Y;fbl RNAi1	0.0054	**
PINK-/Y;fbl RNAi1	6.80266	12.7708	9.78675	PINK-/Y;GFP vs. PINK-/Y;fbl RNAi2	0.0048	**
PINK-/Y;fbl RNAi2	6.45743	11.3466	8.90199
Fig.7f	standardized mRNA level (%)/ loading controls			two tailed t-test 95% CI
				p-values	summary
C-I30
total/rp49
WT	137.474	89.1439	99.4934
PINK1-/Y	126.906	80.4391	106.589	0.8485	ns
cyto/rp49
WT	115.314	90.6409	111.212
PINK1-/Y	139.994	80.6702	107.648	0.8528	ns
mito/mt:CoI
WT	71.4	49.5244	80.9499
PINK1-/Y	34.5023	27.6042	43.4188	0.0363	*
fbl
total/rp49
WT	110.771	75.364	94.5283
PINK1-/Y	106.244	73.2382	81.3448	0.667	ns
cyto/rp49
WT	137.207	101.094	87.2609
PINK1-/Y	137.377	84.791	84.7843	0.8007	ns
mito/mt:CoI
WT	68.0506	36.4819	64.8702
PINK1-/Y	15.4708	14.5045	28.4991	0.0283	*
Fig.7i	standardized mRNA level (%) /PINK1 protein
genotype:MHC-gal4> HA-PINK1
C-I 30				two tailed t-test 95% CI
WT	186.436	120.828	216.745	p-values	summary
G309D	76.1426	31.4848	108.108	0.0461	*
fbl				two tailed t-test 95% CI
WT	185.067	138.668	90.1197	p-values	summary
G309D	73.479	50.116	29.0792	0.0452	*
Fig.7k	standardized protein level (%) Fbl/Tubulin			two tailed t-test 95% CI
genotype: MHC-gal4>PINK1 RNAi				p-values	summary
GFP	40.8929	49.9868	51.7689
Pum OE	30.532	33.4012	35.266	0.0164	*
Pum RNAi	78.3129	83.163	83.567	0.0008	***
Glo RNAi	70.6719	77.9705	76.544	0.0024	**
Fig.7m	standardized mRNA level (%)/ loading controls			two tailed t-test 95% CI
				p-values	summary
C-I30
total/rp49
GFP	87.2044	119.545	58.8784
pum OE	96.0732	95.8011	67.1295	0.9173	ns
pum RNAi	101.499	91.6523	91.4589	0.7407	ns
glo RNAi	110.386	106.973	94.8792	0.4401	ns
cyto/rp49
GFP	96.0161	81.7798	92.2155
pum OE	90.8091	86.5326	87.2666	0.7068	ns
pum RNAi	71.9003	108.02	35.6321	0.4426	ns
glo RNAi	88.5451	97.0483	29.9872	0.4463	ns
mito/mt:CoI
GFP	54.0196	58.6746	71.6041
pum OE	23.8352	47.3193	36.4122	0.0408	*
pum RNAi	95.1117	88.2488	87.5892	0.0075	**
glo RNAi	92.7906	93.4689	72.8987	0.0434	*
fbl
total/rp49
GFP	49.125	73.119	49.978
pum OE	50.506	61.71	99.381	0.4769	ns
pum RNAi	68.806	50.748	46.98	0.8636	ns
glo RNAi	81.091	61.979	77.56	0.1754	ns
cyto/rp49
GFP	46.641	46.889	60.231
pum OE	76.803	86.279	68.109	0.0202	*
pum RNAi	66.85	41.43	83.642	0.3854	ns
glo RNAi	64.071	40.99	61.374	0.6474	ns
mito/mt:CoI
GFP	28.7083	23.4612	33.6252
pum OE	12.5675	11.958	21.4093	0.0349	*
pum RNAi	72.6149	38.5819	61.7776	0.0499	*
glo RNAi	56.3942	45.5304	37.6717	0.0438	*

## Sheet: supplementary figure1
Supplementary Fig.1b	standardized protein level (%) Fbl/Actin			two tailed t-test 95% CI
genotype: Da-gal4>				p-values	summary
GFP	54.8606	58.9487	57.3897
FblL OE	90.0493	91.2375	93.0681	<0.0001	****
Fbl RNAi 1	12.1717	13.9787	11.0562	<0.0001	****
Fbl RNAi 2	15.4217	16.0089	14.8101	<0.0001	****
Supplementary Fig.1d	standardized mRNA level (%) fbl/rp49			two tailed t-test 95% CI
genotype: DA-gal4>				p-values	summary
GFP	89.27	120.07	90.65
Fbl RNAi	12.4	22.75	26.96	0.0019	**
Fbl OE	148.75	160.67	166.85	0.0066	**
genotype: MHC-gal4>
GFP	93.55	122.81	83.64
Fbl RNAi	11.39	26.62	35.86	0.0054	**
Fbl OE	151.8	206.97	233.51	0.022	*
genotype: Elav-gal4>
GFP	61.69	137.7	100.62
Fbl RNAi	10.93	22.43	31.93	0.0264	*
Fbl OE	202.11	160.26	223.43	0.0295	*
Supplementary Fig.1f	normal wing posture(%)										one way anova followed by Dunnett's multiple comparisons test 95% CI
genotype: MHC-gal4>											p-values	summary
EGFP	100	100	100	100	100	100	100	100	100	100
FblL OE	100	100	90	100	100	100	100	90	100	100	0.1556	ns
Fbl S1 OE	100	100	100	100	100	100	100	100	100	100	>0.9999	ns
Fbl S2 OE	100	100	100	100	100	100	100	100	100	100	>0.9999	ns
Fbl RNAi1	100	90	100	100	100	100	100	100	100	100	0.7481	ns
Fbl RNAi1	100	100	100	100	100	100	100	100	100	100	>0.9999	ns
Supplementary Fig.1g	jumping/ flight activity(%)			one way anova followed by Dunnett's multiple comparisons test 95% CI
genotype: MHC-gal4>				p-values	summary
EGFP	413	378	447
FblL OE	415	421	408	0.9999	ns
Fbl S1 OE	432	402	389	0.9985	ns
Fbl S2 OE	416	389	432	>0.9999	ns
Fbl RNAi1	432	421	401	0.9982	ns
Fbl RNAi1	398	443	410	0.9989	ns
Supplementary Fig.1h	wing inflation			Fisher's exact test two side
genotype: Da-Gal4>fbl RNAi				p-values	summary
Data analyzed	abnormal	normal	Total
w-	8	92	100
yNDL1	9	92	101	>0.9999	ns

## Sheet: supplementary figure2
Supplementary Fig.2a	jumping/flight activity									one way anova followed by Dunnett's multiple comparisons test 95% CI
genotype: MHC-gal4> PINK1 RNAi										p-values	summary
EGFP	51	76	52	31	89	63	59	69
fbl-L OE	144.4	162	90	195	102	130	148	127		<0.0001	****
fbl-S1 OE	67.5	56.7	70.8	60	63.8					0.9988	ns
fbl-S2 OE	69	60.2	67	60.2	44.6					0.9999	ns
fbl RNAi1	31.4	26.4	35.2	22.6	33.9	31.4	35.2	23.9	21.3	0.0022	**
fbl RNAi2	41.4	42.7	41.4	45.2	23.9	36.4	22.6	36.4	20.1	0.0128	*
Supplementary Fig.2d	abnormal wing posture (%)								one way anova followed by Dunnett's multiple comparisons test 95% CI
genotype: MHC-gal4>									p-values	summary
GFP	6.66667	0	0	0
FblL K221A-2-OE	0	0	0	6.66667			GFP vs. FblL K221A-2-OE		>0.9999	ns
FblL K221A-7-OE	0	6.66667	0	0			GFP vs. FblL K221A-7-OE		>0.9999	ns
FblL-OE	0	6.66667	0	0			GFP vs. FblL-OE		>0.9999	ns
PINK1 RNAi; GFP	86.6667	93.3333	80	73.3333	93.3333	66.6667
PINK1 RNAi; FblL K221A-2-OE	86.6667	86.6667	93.3333	100	86.6667	92.8571	PINK1 RNAi; GFP vs. PINK1 RNAi; FblL K221A-2-OE		0.4217	ns
PINK1 RNAi; FblL K221A-7-OE	86.6667	80	100	100	92.3077	85.7143	PINK1 RNAi; GFP vs. PINK1 RNAi; FblL K221A-7-OE		0.4459	ns
PINK1 RNAi; FblL-OE	46.6667	53.3333	26.6667	33.3333	66.6667	60	PINK1 RNAi; GFP vs. PINK1 RNAi; FblL-OE		<0.0001	****
Supplementary Fig.2e	abnormal wing posture (%)									two tailed t-test 95% CI
genotype: MHC-gal4>										p-values	summary
GFP	0	0	5	0	0	0
Ppcdc RNAi	0	0	0	0	0	0
PINK1 RNAi; GFP	33.3333	41.6667	40	50	41.1765	70			PINK1 RNAi; GFP vs. PINK1 RNAi; Ppcdc RNAi	0.0017	**
PINK1 RNAi; Ppcdc RNAi	75	100	100	90	90	89.4737	70		PINK1 RNAi; GFP vs. PINK1 RNAi; fbl-L OE; GFP	<0.0001	****
PINK1 RNAi; fbl-L OE; GFP	22.2222	20	25	20	15	30			PINK1 RNAi; Ppcdc RNAi vs. PINK1 RNAi; fbl-L OE; Ppcdc RNAi	0.0002	***
PINK1 RNAi; fbl-L OE; Ppcdc RNAi	42.1053	81.25	66.6667	75	38.4615	68.421	85	46.4286
Supplementary Fig.2f	CoA level (%)			two tailed t-test 95% CI
genotype: Da-gal4>				p-values	summary
EGFP	105.348	101.023	93.6284
Fbl RNAi	68.7278	70.3284	69.741	0.0009	***
PINK1 RNAi	87.6271	87.3591	85.9114	0.0197	*
PPcdc RNAi	41.9435	43.0153	42.2636	<0.0001	****
Supplementary Fig.2g	Acetyl-CoA level (%)/ 3rd larve			two tailed t-test 95% CI
genotype: Da-gal4>				p-values	summary
GFP	126.741	89.7775	83.4812
PINK1 RNAi	77.124	89.0077	83.0115	0.2903	ns
Fbl RNAi	86.8912	86.8912	72.614	0.2798	ns
PPcdc RNAi	45.8943	31.0367	8.059	0.0147	*
Supplementary Fig.2i	complex I dependent respiration (mV/s.mg protein)					two tailed t-test 95% CI
genotype: Da-gal4>						p-values	summary
WT	0.207	0.206	0.195		WT vs. PINK1 RNAi;	0.0005	***
PINK1 RNAi;	0.156	0.145	0.148		WT vs. fbl-L OE	0.5726	ns
fbl-L OE	0.186	0.226	0.22		PINK1 RNAi; vs. PINK1 RNAi; fbl L-OE	0.0034	**
PINK1 RNAi; fbl L-OE	0.17	0.177	0.174
Supplementary Fig.2j	complex II dependent respiration (mV/s.mg protein)					two tailed t-test 95% CI
genotype: Da-gal4>						p-values	summary
WT	0.776	0.775	0.776		WT vs. PINK1 RNAi;	0.0155	*
PINK1 RNAi;	0.558	0.538	0.325		WT vs. fbl-L OE	0.3126	ns
fbl-L OE	0.708	0.749	0.789		PINK1 RNAi; vs. PINK1 RNAi; fbl L-OE	0.0368	*
PINK1 RNAi; fbl L-OE	0.683	0.709	0.73
Supplementary Fig.2k	complex III dependent respiration (mV/s.mg protein)					two tailed t-test 95% CI
genotype: Da-gal4>						p-values	summary
WT	0.244	0.254	0.243		WT vs. PINK1 RNAi;	0.0001	***
PINK1 RNAi;	0.179	0.187	0.179		WT vs. fbl-L OE	0.686	ns
fbl-L OE	0.252	0.244	0.238		PINK1 RNAi; vs. PINK1 RNAi; fbl L-OE	0.0082	**
PINK1 RNAi; fbl L-OE	0.202	0.222	0.217
Supplementary Fig.2l	complex I activity (%)					two tailed t-test 95% CI
genotype: Da-gal4>						p-values	summary
WT	96.4	102.9	100.7		WT vs. PINK1 RNAi;	0.0004	***
PINK1 RNAi;	71.7	76.5	74.9		WT vs. fbl-L OE	0.6695	ns
fbl-L OE	95.2	101.6	99.5		PINK1 RNAi; vs. PINK1 RNAi; fbl L-OE	0.8937	ns
PINK1 RNAi; fbl L-OE	73.3	79.7	68.6
Supplementary Fig.2n	lifespan					Log-rank (Mantel-Cox) test
genotype						p-values	summary
Days elapsed	Da-Gal4/w-	Da-Gal4/fbl RNAi	Da-Gal4/PINK1 OE	Da-Gal4/fbl RNAi+dPINK1 OE	Da-Gal4/w- vs Da-Gal4/fbl RNAi	<0.0001	****
0	90	90	90	90	Da-Gal4/w- vs Da-Gal4/PINK1 OE	0.3596	ns
3		90		90	Da-Gal4/w- vs Da-Gal4/fbl RNAi+dPINK1 OE	<0.0001	****
6		84	90	79
9		70		68
12	90	58		62
15		49	89	52
18		44		45
21		24		22
24	89	5		8
27			88	3
30
33
36
39	88
42
45
48
51
54	87		87
57			84
60	86		83

## Sheet: supplementary figure3
Supplementary Fig.3a	abnormal wing posture (%)										two tailed t-test 95% CI
genotype: MHC-gal4>w-											p-values	summary
NF	0	0	0	0	0	0	0	0	0	0
D-pan	0	0	0	0	0	0	0	0	0	0	#identical, invalid	ns
NF:normal food
D-Pan: D-pantethine
Supplementary Fig.3b	abnormal wing posture (%)										two tailed t-test 95% CI
genotype: MHC-gal4>PINK1-/Y											p-values	summary
NF	60	60	70	40	70	40	40	50	80	70
D-pan	33.3	40	60	10	30	44.4	30	40	30	22.2	0.0013	**
NF:normal food
D-Pan: D-pantethine
Supplementary Fig.3c	jumping/flight activity			two tailed t-test 95% CI
genotype: MHC-gal4>w-				p-values	summary
NF	413	378	447
D-pan	432	398	407	0.9888	ns
NF:normal food
D-Pan: D-pantethine
Supplementary Fig.3d	jumping/flight activity										two tailed t-test 95% CI
genotype: MHC-gal4>PINK1 RNAi											p-values	summary
NF	32	91	90	68	45	32	30	50	72	43
D-pan	148	181	136	91	127	88	120	95	78	102	0.0001	***
NF:normal food
D-Pan: D-pantethine
Supplementary Fig.3e	jumping/flight activity						two tailed t-test 95% CI
genotype: PINK1-/Y							p-values	summary
NF	79	76	80	83	75	85
D-pan	135	76	178	150	100	76	0.0441	*
NF:normal food
D-Pan: D-pantethine
Supplementary Fig.3f	complex I dependent respiration (mV/s.mg protein)						two tailed t-test 95% CI
genotype							p-values	summary
DA-Gal4>GFP +NF	0.207	0.206	0.195			DA-Gal4>GFP +NF vs. DA-Gal4>PINK1 RNAi +NF	<0.0001	****
DA-Gal4>PINK1 RNAi +NF	0.112	0.119	0.123			DA-Gal4>GFP +NF vs. DA-Gal4>GFP +D-pan	0.0615	ns
DA-Gal4>GFP +D-pan	0.223	0.221	0.209			DA-Gal4>PINK1 RNAi +NF vs. DA-Gal4>PINK1 RNAi +D-pan	0.0029	**
DA-Gal4>PINK1 RNAi +D-pan	0.169	0.168	0.184
NF:normal food
D-Pan: D-pantethine
Supplementary Fig.3g	complex II dependent respiration (mV/s.mg protein)						two tailed t-test 95% CI
genotype							p-values	summary
DA-Gal4>GFP +NF	0.973	0.973	0.972			DA-Gal4>GFP +NF vs. DA-Gal4>PINK1 RNAi +NF	<0.0001	****
DA-Gal4>PINK1 RNAi +NF	0.668	0.668	0.668			DA-Gal4>GFP +NF vs. DA-Gal4>GFP +D-pan	<0.0001	****
DA-Gal4>GFP +D-pan	0.961	0.96	0.96			DA-Gal4>PINK1 RNAi +NF vs. DA-Gal4>PINK1 RNAi +D-pan	0.0007	***
DA-Gal4>PINK1 RNAi +D-pan	0.823	0.845	0.866
NF:normal food
D-Pan: D-pantethine
Supplementary Fig.3h	complex III dependent respiration (mV/s.mg protein)						two tailed t-test 95% CI
genotype							p-values	summary
DA-Gal4>GFP +NF	0.193	0.213	0.188	0.193		DA-Gal4>GFP +NF vs. DA-Gal4>PINK1 RNAi +NF	0.0003	***
DA-Gal4>PINK1 RNAi +NF	0.142	0.157	0.138	0.142		DA-Gal4>GFP +NF vs. DA-Gal4>GFP +D-pan	0.19	ns
DA-Gal4>GFP +D-pan	0.205	0.227	0.199	0.205		DA-Gal4>PINK1 RNAi +NF vs. DA-Gal4>PINK1 RNAi +D-pan	0.0053	**
DA-Gal4>PINK1 RNAi +D-pan	0.166	0.188	0.165	0.177
NF:normal food
D-Pan: D-pantethine
Supplementary Fig.3i	complex I activity (%)						two tailed t-test 95% CI
genotype							p-values	summary
DA-Gal4>GFP +NF	102.4	107.9	89.6			DA-Gal4>GFP +NF vs. DA-Gal4>PINK1 RNAi +NF	0.0134	*
DA-Gal4>PINK1 RNAi +NF	78.7	69.5	75			DA-Gal4>GFP +NF vs. DA-Gal4>GFP +D-pan	0.8617	ns
DA-Gal4>GFP +D-pan	98.8	104.3	93.3			DA-Gal4>PINK1 RNAi +NF vs. DA-Gal4>PINK1 RNAi +D-pan	0.0009	***
DA-Gal4>PINK1 RNAi +D-pan	67.7	71.3	69.5
NF:normal food
D-Pan: D-pantethine
Supplementary Fig.3k	abnormal wing posture(%)						two tailed t-test 95% CI
genotype: PINK1-/Y							p-values	summary
normal food	65	75	70			normal food vs. 1mM 4'-PPT	0.1	ns
1mM 4'-PPT	40	55	65			normal food vs. 2mM 4'-PPT	0.0072	**
2mM 4'-PPT	35	45	50			normal food vs. 5mM CoA	0.2879	ns
5mM CoA	75	70	80
Supplementary Fig.3l	lifespan							Log-rank (Mantel-Cox) test
genotype								p-values	summary
Days elapsed	normal food	1mM 4'-PPT	2mM 4'-PPT	5mM CoA			normal food vs 1mM 4'-PPT	0.0132	*
0	60	60	60	60			normal food vs 2mM 4'-PPT	0.0003	***
3	60	60	60	60			normal food vs 5mM CoA	0.5578	ns
6	55	51	51	49
9	51	49	48	46
12	47	45	45	39
15	36	38	41	34
18	29	35	35	27
21	23	28	30	20
24	14	23	28	16
27	4	17	24	11
33		9	18	3
36		4	11
39			5
Supplementary Fig.3m	abnormal wing posture(%)						two tailed t-test 95% CI
genotype							p-values	summary
WT+ NF	0	0	0	0		PINK1-/Y + NF vs PINK1-/Y + Re-24	0.0264	*
WT + Re-24	0	0	0	0
PINK1-/Y + NF	40	66.667	50	69.231
PINK1-/Y + Re-24	28.571	28.571	35.294	42.857

[truncated: 15 more sheets: supplementary figure4, supplementary figure5, supplementary figure6, supplementary figure7, supplementary figure8, supplementary figure9, Fig.1b, Fig.2d, Fig.2f, Fig.3d, Fig.3f, Fig.4d, Fig.4f, supplementary figure2c, supplementary figure3o]
